# Supplementary material for: Global Prevalence of Internet Gaming Disorder: An Umbrella Review of Meta-Analytic Evidence and Implications for Child and Adolescent Psychiatry
Source: Brain Sci. 2026 Jul 9;16(7):728. doi: 10.3390/brainsci16070728 (PMC13406617; doi:10.3390/brainsci16070728)
Supplement: Supplementary file 1 [file brainsci-16-00728-s001.zip]

Archive with 1 entries (1 files):
- brainsci-4378313-supplementary.pdf
